# Supplementary material for: Targeted DNA sequencing and in situ mutation analysis using mobile phone microscopy
Source: Nat Commun. 2017 Jan 17;8:13913. doi: 10.1038/ncomms13913 (PMC5247573; doi:10.1038/ncomms13913)
Supplement: Supplementary Software — Image analysis software folder, containing Matlab codes and Cell profiler analysis pipelines. [file ncomms13913-s2.zip]

Archive with 16 entries (11 files):
- Supplementary software 1_DNA Sequencing analysis codes/1a_Quantification of RCA products BenchtopMic and mobileMic/
- Supplementary software 1_DNA Sequencing analysis codes/1a_Quantification of RCA products BenchtopMic and mobileMic/Pipeline Dynamic Range Mobmic.cpproj
- Supplementary software 1_DNA Sequencing analysis codes/1b_DNA seq analysis mobile phone images/
- Supplementary software 1_DNA Sequencing analysis codes/1b_DNA seq analysis mobile phone images/PipeLine Mask and raw seq reading.cpproj
- Supplementary software 1_DNA Sequencing analysis codes/1b_DNA seq analysis mobile phone images/Sequencing_v2_LiteTwoChannelMobMic.m
- Supplementary software 1_DNA Sequencing analysis codes/1c_DNA seq analysis Microscope images/
- Supplementary software 1_DNA Sequencing analysis codes/1c_DNA seq analysis Microscope images/SeqOnMC.cpproj
- Supplementary software 1_DNA Sequencing analysis codes/1c_DNA seq analysis Microscope images/Sequencing_v2_LiteMT.m
- Supplementary software 2_Machine learning Matlab code/classfier_2level_lowbackground_publication1.m
- Supplementary software 2_Machine learning Matlab code/Get_data_2level_lowbackground_publication.m
- Supplementary software 3_In situ experiments- Cell lines and tissues/Microscope images/
- Supplementary software 3_In situ experiments- Cell lines and tissues/Microscope images/KRAS_quantification_cell lines.cpproj
- Supplementary software 3_In situ experiments- Cell lines and tissues/Microscope images/KRAS_quantification_tumors.cpproj
- Supplementary software 3_In situ experiments- Cell lines and tissues/Microscope images/KRAS_time course_cell lines.cpproj
- Supplementary software 3_In situ experiments- Cell lines and tissues/Mobile mic images/
- Supplementary software 3_In situ experiments- Cell lines and tissues/Mobile mic images/KRAS_quantification_mobile_tumor.cpproj
