# Supplementary material for: Targeted DNA sequencing and in situ mutation analysis using mobile phone microscopy
Source: Nat Commun. 2017 Jan 17;8:13913. doi: 10.1038/ncomms13913 (PMC5247573; doi:10.1038/ncomms13913)
Supplement: Supplementary Software — Image analysis software folder, containing Matlab codes and Cell profiler analysis pipelines. [file ncomms13913-s2.zip › Supplementary software 2_Machine learning Matlab code/classfier_2level_lowbackground_publication1.m]

%%%%%***Code for Classification & Cell Counting.***%%%%%
clc 
close all
clear all 

%%%%% This code trains classifiers for detecting cells based off pre-labeled training data and, optionally, uses the trained classifier to detect cells in unlabeled images.
%%%%% The current code averages the detection results for 10 trained classifiers using randomized training sets.
%%%%% Below, the values for parameters in some of the functions are there as example numbers.

%%% If trained classifiers will be used for labeling cells in new (i.e., unlabeled) data, set detection to 1 and set location of extracted features.
detection=1;
test_image_data='D:\Qingshan\low background\detection\Cy5_6_R.mat';

%%% Load training & detection data.
%%% finalmatrix is a matrix from the .mat file containing the features generated using the "Get_data..." script
%%% The xlsx file is updated in the first column with the cell label, and added to the feature data.
load('D:\Qingshan\low background\training\Cy5_1_R_train.mat');
matrix1=finalmatrix;
colum1=xlsread('D:\Qingshan\low background\training\Cy5_1_R_train.xlsx','A:A');
matrix=matrix1(:,2:end);
matrix1=[colum1,matrix];
load('D:\Qingshan\low background\training\Cy5_4_R_train.mat');
matrix2=finalmatrix;
colum2=xlsread('D:\Qingshan\low background\training\Cy5_4_R_train.xlsx','A:A');
matrix=matrix2(:,2:end);
matrix2=[colum2,matrix];
load('D:\Qingshan\low background\training\Cy5_7_R_train.mat');
matrix3=finalmatrix;
colum3=xlsread('D:\Qingshan\low background\training\Cy5_7_R_train.xlsx','A:A');
matrix=matrix3(:,2:end);
matrix3=[colum3,matrix];
load('D:\Qingshan\low background\training\Cy5_12_R_train.mat');
matrix4=finalmatrix;
colum4=xlsread('D:\Qingshan\low background\training\Cy5_12_R_train.xlsx','A:A');
matrix=matrix4(:,2:end);
matrix4=[colum4,matrix];

if detection==1
  load(test_image_data);
  %Remove the unused features.
  finalmatrix(:,7)=[];
  finalmatrix(:,6)=[];
  finalmatrix(:,5)=[];
  finalmatrix(:,4)=[];
  finalmatrix(:,3)=[];
  matrix_d1=finalmatrix(:,2:end);
  detect1=matrix_d1;
  [m,n]=size(detect1);
end

num_loops=10;
table_test=zeros(num_loops+1,5);
table_detection=zeros(num_loops+1,5);
%%% Run multiple circles to get an average.
for loop=1:num_loops
  disp(['Loop #' num2str(loop)]);
  table_test(loop,1)=loop;
  table_detection(loop,1)=loop;
  if detection==1
    table_detection(loop,2)=size(detect1,1);
  end

  clear finalmatrix;
  finalmatrix=[matrix4;matrix3;matrix2;matrix1];
  orderedarray=finalmatrix;
  shuffledarray = orderedarray(randperm(size(orderedarray,1)),:);
  finalmatrix=shuffledarray;

  for_test=finalmatrix(1:260,:); %data for test(10-15% of the total)  
  for_training=finalmatrix(261:end,:); % data for training

  clear finalmatrix;
  finalmatrix=for_training;

  %Erase the unused features
  finalmatrix(:,7)=[];
  finalmatrix(:,6)=[];
  finalmatrix(:,5)=[];
  finalmatrix(:,4)=[];
  finalmatrix(:,3)=[];
  predictedlabel=finalmatrix(:,1);
  temp=[finalmatrix,predictedlabel];
  finalmatrix=temp(:,2:end);
  [m,n]=size(finalmatrix); 
  for i=1:m
    if finalmatrix(i,end) == 0
      finalmatrix(i,end)=1; %cell label 
    else
      finalmatrix(i,end)=0; %non-cell label
    end
  end

  cellnumber_training=nnz(finalmatrix(:,end));
  noncellnumber_train=m-cellnumber_training;
  
  final_trainingdata=finalmatrix;
  clear finalmatrix;

  %%% Training 2 models
  traininglabel=final_trainingdata(:,end); % Cell labels
  training=final_trainingdata(:,1:end-1); % Cell features
  X=training;
  Y=traininglabel;
  Number_Learn=100;
  
  % Model 1 - Bagged Tree
  CVensclassifier_bag=fitensemble(X,Y,'Bag',Number_Learn,'Tree','type','classification','CrossVal','on');
  ensloss_individual_bag=kfoldLoss(CVensclassifier_bag,'mode','individual');
  ensloss_ave_bag=kfoldLoss(CVensclassifier_bag);
  [min_ens_bag,idx_ens_bag]=min(ensloss_individual_bag);
  
  % Model 2 - Binary Classification Tree
  CVclassifier_tree=fitctree(X,Y,'CrossVal','on');
  loss_individual_tree=kfoldLoss(CVclassifier_tree,'mode','individual');
  loss_ave_tree=kfoldLoss(CVclassifier_tree);
  [min_tree,idx_tree]=min(loss_individual_tree);
  
  %%% Prepare test data.
  finaltestmatrix=for_test;
  
  % Remove the unused features.
  finaltestmatrix(:,7)=[];
  finaltestmatrix(:,6)=[];
  finaltestmatrix(:,5)=[];
  finaltestmatrix(:,4)=[];
  finaltestmatrix(:,3)=[];
  predictedlabel=finaltestmatrix(:,1);
  temp=[finaltestmatrix,predictedlabel];
  finaltestmatrix=temp(:,2:end);
  [m,n]=size(finaltestmatrix);
  for i=1:m
    if finaltestmatrix(i,end)==0
      finaltestmatrix(i,end)=1; %cell label
    else
      finaltestmatrix(i,end)=0; %non-cell label
    end
  end
  orderedarray=finaltestmatrix;
  shuffledarray = orderedarray(randperm(size(orderedarray,1)),:);
  finaltestmatrix=shuffledarray;
  final_testdata=finaltestmatrix;
  cell_in_test=nnz(finaltestmatrix(:,end));
  nocell_in_test=m-cell_in_test;
  clear finaltestmatrix;
  test=final_testdata(:,1:end-1); % Remove last column (cell labels)
  
  %%% Apply model 1 on the test data.
  compactensClassifier_bag=CVensclassifier_bag.Trained{idx_ens_bag(1)};
  [predictedlabel_ens_bag,scores_ens]=predict(compactensClassifier_bag,test);
  cellnumcount_ens_bag=nnz(predictedlabel_ens_bag);
  
  %%% Apply model 2 on the test data
  compactClassifier_tree=CVclassifier_tree.Trained{idx_tree(1)};
  [predictedlabel_tree,scores_tree]=predict(compactClassifier_tree,test);
  cellnumcount_tree=nnz(predictedlabel_tree);
  
  %%% Test results by 2 models.
  table_test(loop,2)=cell_in_test;
  table_test(loop,3)=abs(cellnumcount_ens_bag-cell_in_test)*100/cell_in_test;
  table_test(loop,4)=abs(cellnumcount_tree-cell_in_test)*100/cell_in_test;
  table_test(loop,5)=abs((cellnumcount_ens_bag+cellnumcount_tree)/2-cell_in_test)*100/cell_in_test;
  
  %%% Image detection results by 2 models
  if detection==1
    [predictedlabel_ens_bag,scores_ens]=predict(compactensClassifier_bag,detect1);
    cellnumcount_bag_d1=nnz(predictedlabel_ens_bag);
    [predictedlabel_tree,scores_ens]=predict(compactClassifier_tree,detect1);
    cellnumcount_tree_d1=nnz(predictedlabel_tree);
    table_detection(loop,3)=cellnumcount_bag_d1;
    table_detection(loop,4)=cellnumcount_tree_d1;
    table_detection(loop,5)=round((cellnumcount_tree_d1+cellnumcount_bag_d1)/2);
    disp(['Num of Detected Cells: ' num2str(table_detection(loop,5))]);
  end
end

%%% Averaging test results as final results.
test_result1=sum(table_test(:,3))/loop;
test_result2=sum(table_test(:,4))/loop;
test_result3=sum(table_test(:,5))/loop;
table_test(loop+1,3)=test_result1;
table_test(loop+1,4)=test_result2;
table_test(loop+1,5)=test_result3;

%%% Averaging cell detection numbers as the final.
if detection==1
  cell_detection_num1=round(sum(table_detection(:,3))/loop);
  cell_detection_num2=round(sum(table_detection(:,4))/loop);
  cell_detection_num3=round(sum(table_detection(:,3)+table_detection(:,4))/(2*loop));
  table_detection(loop+1,3)=cell_detection_num1;
  table_detection(loop+1,4)=cell_detection_num2;
  table_detection(loop+1,5)=cell_detection_num3;  %final counting result
  disp(['AVERAGE NUM OF DETECTED CELLS: ' num2str(table_detection(loop+1,5))]);
end

beep;
