# Supplementary material for: Targeted DNA sequencing and in situ mutation analysis using mobile phone microscopy
Source: Nat Commun. 2017 Jan 17;8:13913. doi: 10.1038/ncomms13913 (PMC5247573; doi:10.1038/ncomms13913)
Supplement: Supplementary Software — Image analysis software folder, containing Matlab codes and Cell profiler analysis pipelines. [file ncomms13913-s2.zip › Supplementary software 2_Machine learning Matlab code/Get_data_2level_lowbackground_publication.m]

%%%%%***Code for finding potential cells and extracting their feature data.***%%%%%
clc 
close all  
clear all 

%%%%% This code demonstrates finding potential cells from an image and extracting their features.
%%%%% The same code can be repeated for additional images and needs to be run on all images captured.
%%%%% Below, the values for parameters in some of the functions are there as example numbers.

%%% Load the image for processing and find potential cells based off quantized threshold and size of objects.
disp('Loading image and extracting objects');
filename='D:\Qingshan\low background\Cy5_1_R.tif'; 
I1 = imread(filename);
I=imcrop(I1,[1000,1200,1500,1500]); 
h=fspecial('gaussian',[28,28],15.0); 
II=imfilter(I,h,'replicate');
III=I-II;
thresh = multithresh(III,2);
thresh1=thresh;
thresh=[thresh1(1),thresh1(2)*0.6]; 
seg_I = imquantize(III,thresh); 
seg_II= label2rgb(seg_I)
H_channel=seg_II(:,:,1);
bw11_H=bwareaopen(H_channel,20,4);
bw22_H=bwareaopen(H_channel,200,4);
bw3_H=bw11_H&~bw22_H;

%%% Feature selection.
disp('Extracting object properties');
regions_H=regionprops(bw3_H,I,'Area','Centroid','Eccentricity','MajorAxisLength','MinorAxisLength','Perimeter','Solidity','PixelIdxList','MaxIntensity','MinIntensity','WeightedCentroid','PixelValues','BoundingBox','MeanIntensity','Orientation','Extrema','Extent','EquivDiameter','ConvexHull');
regions=regions_H;

%%% Feature data extraction on the objects in the image.
disp('Generating object features');
Centroids = cat(1,regions.Centroid);
WeightedCentroids = cat(1,regions.WeightedCentroid);
table = zeros(length(regions),10);
for i = 1:length(regions) 
    table (i,1) = i;
    table (i,2) = double(regions(i).Area);
    table (i,3) = double(Centroids(i,1));
    table (i,4) = double(Centroids(i,2));
    table (i,5) = double(WeightedCentroids(i,1));
    table (i,6) = double(WeightedCentroids(i,2));
    table (i,7)=sqrt((table(i,3)-table(i,5))^2+(table(i,4)-table(i,6))^2);
    table (i,8) = double(regions(i).MeanIntensity);
    table (i,9) = double(regions(i).MaxIntensity);
    table (i,10) = double(regions(i).MinIntensity);
    table (i,11) = double(regions(i).Eccentricity);
    table (i,12) = double(regions(i).Solidity);
    table (i,13) = double(regions(i).Extent);
    table (i,14)=double(regions(i).Perimeter)/double(regions(i).Area);

    thisBB = regions(i).BoundingBox;
    BBboxarea=double(thisBB(3)*thisBB(4));

    thisCentroid = regions(i).Centroid;
    small_x1 = thisCentroid(1)-2;
    small_y1 = thisCentroid(2)-2;
    small_x2 = small_x1+4;
    small_y2 = small_y1+4;
    X1=thisBB(1)-floor(0.2*thisBB(3));
    X2=thisBB(1)+floor(1.2*thisBB(3));
    Y1=thisBB(2)-floor(0.2*thisBB(4));
    Y2=thisBB(2)+floor(1.2*thisBB(4));

    small_x1=max(small_x1,1);
    small_x2=min(small_x2,1500); 
    small_y1=max(small_y1,1);
    small_y2=min(small_y2,1500); 
    X1=max(X1,1);
    X2=min(X2,1500); 
    Y1=max(Y1,1);
    Y2=min(Y2,1500); 

    largePatch=I(Y1:Y2,X1:X2);
    largePatch=double(largePatch);
    smallPatch = I(small_y1:small_y2,small_x1:small_x2);
    smallPatch=double(smallPatch);

    no_of_large_pixel_reg = size(largePatch,1)*size(largePatch,2);
    no_of_small_pixel_reg = size(smallPatch,1)*size(smallPatch,2);
    backgroundIntensity = (sum(sum(largePatch))-sum(sum(smallPatch)))/(no_of_large_pixel_reg - no_of_small_pixel_reg);
    backgroundvalue=min(min(largePatch));

    A=sort(regions(i).PixelValues,'descend');
    B=double(A);
    highest=double(regions(i).MaxIntensity);  
    strongest=4;
    if numel(B)<4
        strongest=numel(B);
    end

    table (i,15)= highest-backgroundvalue;
    table (i,16)= highest/backgroundvalue;
    if table(i,16)==Inf
        table(i,16)=table(i,15);
    end
    table (i,17)= double(regions(i).MaxIntensity)-double(regions(i).MinIntensity);
    table (i,18)=double(regions(i).MaxIntensity)/double(regions(i).MinIntensity);
    a=table(i,2);
    b=sum(cat(1,regions(i).PixelValues)>cat(1,regions(i).MeanIntensity));
    c=sum(cat(1,regions(i).PixelValues)<cat(1,regions(i).MeanIntensity));
    table(i,19)=b/a;
    table(i,20)=c/a;
end
table_1=table(1:length(regions_H),:);

%%% Save the image feature data for training or detection.
disp('Saving object features');
finalmatrix=table_1;
filename='D:\Qingshan\low background\training\Cy5_1_R_train.mat';
save(filename, 'finalmatrix'); % Contains cells detected using image processing and their extracted features
filename='D:\Qingshan\low background\training\Cy5_1_R_train.xlsx';
xlswrite(filename,finalmatrix); % Excel file version of the same, used for labeling of cell data
                                                                 
beep;
